# Supplementary material for: Valorization of the Red Algae Gelidium sesquipedale by Extracting a Broad Spectrum of Minor Compounds Using Green Approaches
Source: Mar Drugs. 2021 Oct 14;19(10):574. doi: 10.3390/md19100574 (PMC8539579; doi:10.3390/md19100574)
Supplement: Supplementary file 1 [file marinedrugs-19-00574-s001.zip]

Archive with 1 entries (1 files):
- marinedrugs-1407826Zsl.pdf
